# Supplementary material for: Quantifying the roles of host movement and vector dispersal in the transmission of vector-borne diseases of livestock
Source: PLoS Comput Biol. 2017 Apr 3;13(4):e1005470. doi: 10.1371/journal.pcbi.1005470 (PMC5393902; doi:10.1371/journal.pcbi.1005470)
Supplement: S1 Data — (XLSX) [file pcbi.1005470.s001.xlsx]

## Sheet: ClinicalCasesTimecourse
Date	No. confirmed cases
2007-09-19	0
2007-09-20	0
2007-09-21	0
2007-09-22	1
2007-09-23	0
2007-09-24	0
2007-09-25	2
2007-09-26	1
2007-09-27	1
2007-09-28	0
2007-09-29	4
2007-09-30	1
2007-10-01	0
2007-10-02	2
2007-10-03	0
2007-10-04	1
2007-10-05	1
2007-10-06	1
2007-10-07	2
2007-10-08	0
2007-10-09	1
2007-10-10	0
2007-10-11	0
2007-10-12	1
2007-10-13	1
2007-10-14	1
2007-10-15	1
2007-10-16	0
2007-10-17	3
2007-10-18	2
2007-10-19	0
2007-10-20	2
2007-10-21	1
2007-10-22	1
2007-10-23	0
2007-10-24	0
2007-10-25	2
2007-10-26	1
2007-10-27	3
2007-10-28	0
2007-10-29	0
2007-10-30	0
2007-10-31	0
2007-11-01	0
2007-11-02	1
2007-11-03	0
2007-11-04	0
2007-11-05	0
2007-11-06	0
2007-11-07	0
2007-11-08	0
2007-11-09	0
2007-11-10	0
2007-11-11	0
2007-11-12	0
2007-11-13	0
2007-11-14	1
2007-11-15	0
2007-11-16	0
2007-11-17	0
2007-11-18	0
2007-11-19	0
2007-11-20	0
2007-11-21	0
2007-11-22	0
2007-11-23	0
2007-11-24	0
2007-11-25	0
2007-11-26	0
2007-11-27	0
2007-11-28	0
2007-11-29	0
2007-11-30	0
2007-12-01	0
2007-12-02	3
2007-12-03	0
2007-12-04	0
2007-12-05	0

## Sheet: ClinicalCasesByCounty
County	C(PH)	No. confirmed cases
Cambridgeshire	5	2
Essex	13	12
Kent	20	3
Norfolk	28	6
Suffolk	38	18
East Sussex	41	1
There were no confirmed cases in any other counties

## Sheet: Surveillance
Surveillance source	No. infected farms
pre-movement testing	59
targeted surveillance around Baylham farm	14
targeted surveillance around farm near Lowestoft	8

## Sheet: WithinFarmPrevalence
Within-farm prevalence	Mean (%)
cattle herds	11

## Sheet: Notes
NOTES
Data extracted from:
Defra (2008) Report on the distribution of bluetongue infection in Great Britain on 15 March 2008. Department of Environment, Food and Rural Affairs, London, U.K.
http://webarchive.nationalarchives.gov.uk/20120912163300/http://archive.defra.gov.uk/foodfarm/farmanimal/diseases/atoz/bluetongue/documents/epi-report080508.pdf
